# Supplementary material for: Post-Implant Phosphodiesterase-5 Inhibitors in Patients with Left Ventricular Assist Device: A Systematic Review and Meta-Analysis
Source: J Clin Med. 2022 Oct 11;11(20):5988. doi: 10.3390/jcm11205988 (PMC9604415; doi:10.3390/jcm11205988)
Supplement: Supplementary file 1 [file jcm-11-05988-s001.zip]

Archive with 1 entries (1 files):
- jcm-1947116-supplementary.pdf
